# Supplementary material for: A nonsense mutation of bone morphogenetic protein-15 (BMP15) causes both infertility and increased litter size in pigs
Source: BMC Genomics. 2021 Jan 7;22:38. doi: 10.1186/s12864-020-07343-x (PMC7792226; doi:10.1186/s12864-020-07343-x)
Supplement: Supplementary file 4 — Additional file 4. [file 12864_2020_7343_MOESM4_ESM.csv]

Sample	breed	Total Reads	%Mapped	%Dups	GBases	Coverage
NGS_1	German Landrace	259252672	99.07	3.01	31.39	12.55
NGS_2	German Landrace	281750903	98.84	2.74	34.13	13.64
NGS_3	German Landrace	241173530	99.25	3.01	29.22	11.68
NGS_4	German Landrace	262003092	96.01	2.70	30.82	12.32
NGS_5	German Landrace	256922612	96.70	2.66	30.45	12.17
NGS_6	German Landrace	294959233	92.12	3.14	33.10	13.23
NGS_7	Piétrain	288640720	99.00	3.01	34.90	13.95
NGS_8	Piétrain	347305678	99.22	2.94	33.77	13.50
NGS_9	Piétrain	381876091	99.21	3.14	37.06	14.81
NGS_10	German Landrace	332633242	99.13	4.48	31.80	12.71
NGS_11	German Landrace	365989487	99.20	4.84	34.89	13.95
NGS_12	German Landrace	271452078	99.22	4.45	25.99	10.39
NGS_13	Piétrain	275180232	99.05	3.16	33.22	13.28
NGS_14	German Landrace	267397963	99.21	4.41	25.61	10.24
NGS_15	German Landrace	290776065	99.16	4.57	27.79	11.11
NGS_16	German Landrace	362440676	99.30	4.58	34.69	13.86
NGS_17	German Landrace	358855402	99.15	4.93	34.16	13.66
NGS_18	Piétrain	215022764	98.79	1.43	26.38	10.55
NGS_19	Piétrain	221484147	98.45	1.58	27.04	10.81
NGS_20	German Landrace	192954496	97.39	1.45	23.33	9.33
NGS_21	German Landrace	247374075	99.13	1.33	24.44	9.77
NGS_22	German Landrace	160534207	99.15	1.37	19.75	7.90
NGS_23	Piétrain	348644814	98.95	3.36	33.67	13.46
NGS_24	Piétrain	262494873	99.20	4.70	25.06	10.02
NGS_25	Piétrain	291100174	99.24	4.71	27.79	11.11
NGS_26	Piétrain	313667431	98.88	1.57	38.47	15.37
NGS_27	Piétrain	303074924	98.89	1.66	37.13	14.84
NGS_28	Piétrain	326993518	99.06	1.55	40.16	16.05
NGS_29	Piétrain	327044926	99.06	1.69	40.13	16.04
NGS_30	Piétrain	256856446	98.83	1.35	31.55	12.61
NGS_31	Piétrain	247812984	98.84	1.33	30.45	12.17
NGS_32	Piétrain	292304499	98.91	1.33	35.94	14.37
NGS_33	Piétrain	283196101	99.06	1.40	34.85	13.93
NGS_34	Piétrain	296408496	99.04	1.66	36.35	14.53
NGS_35	German Landrace	277300466	99.04	1.30	34.16	13.65
NGS_36	German Landrace	263677865	99.02	1.30	32.42	12.96
NGS_37	German Landrace	200120615	98.77	1.26	24.59	9.83
NGS_38	German Landrace	291853150	99.03	3.09	35.29	14.11
NGS_39	Piétrain	370660809	99.21	2.91	36.05	14.41
NGS_40	German Landrace	293207037	98.92	3.02	35.44	14.17
NGS_41	Piétrain	229370230	97.68	2.99	27.39	10.95
NGS_42	German Landrace	259543749	99.05	2.98	31.41	12.55
